# Supplementary material for: Diagnosis disclosure to adolescents living with HIV in rural Kenya improves antiretroviral therapy adherence and immunologic outcomes: A retrospective cohort study
Source: PLoS One. 2017 Oct 9;12(10):e0183180. doi: 10.1371/journal.pone.0183180 (PMC5633147; doi:10.1371/journal.pone.0183180)
Supplement: S1 File — (CSV) [file pone.0183180.s001.csv]

rv364_id	gender	entry_point	visit	height	weight	absolute_cd4	cd4_percentage	viral_load	haemoglobin	arv_adherence_satisfaction	cotrimoxazole_adherence_satisfac	oi	oi_description	psychosocial_diagnoses	total_visits	enrollment_age_rounded	visit_age_rounded	median_visit_age	full_disclosure_avg	disclosure_0_1	primary_caregiver_batched	primary_caregiver_numeric	maxcd4	mincd4	meancd4	mediancd4	maxcd4percent	mincd4percent	meancd4percent	mediancd4percent	maxvl	minvl	medianvl	meanvl	maincaregiver	caregiver_change	meanoi	medianoi	median_arv_adherence	mean_arv_adherence	median_tmp_smx_adherence	mean_tmp_smx_adherence	total_time_in_study	total_time_of_disclosure	total_time_nondisclosure	predisclosure_cd4	postdisclosure_cd4	avg_predisclosure_cd4	avg_postdisclosure_cd4
1	2	2	4	119	19	1472	37.740002		13.3	1	1	1	14	9	4	10	10	10	0.5	1	BOTH_PARENTS	5	1472	1231	1351.5	1351.5	42.450001	37.740002	40.095001	40.095001					5	0	0.75	1	1	1	1	1	0.98630142	0.41369915	0.57260227	1472		1472	1231
2	2	2	4	120	23					1	1	0		9	4	7	9	9.5	1	1	BOTH_PARENTS	5	1143	1143	1143	1143	31.75	31.75	31.75	31.75					5	0	0.75	1	1	1	1	1	0.62191772						1143
5	1	2	14	130	23.5					1	1	0		9	14	8	9	10	0.5714286	1	MOTHER	3	583	524	544.66669	527	25	19	21.666666	21					3	0	0.2857143	0	1	1	1	1	3.0054798	1.7479448	1.257535			527	553.5
7	2	2	14	148.60001	40			3358		1	1	0		9	14	10	12	14	1	1	AUNTIE	1	402	387	394.5	394.5	29	23	26	26	3358	3358	3358	3358	1	0	0	0	1	1	1	1	2.8986301						394.5
8	2	3	6	128	27.5	1446			11.5	1	1	1	14	9	6	6	9	10	0.33333334	0	BOTH_PARENTS	5	1446	1074	1260	1260	36.400002	36.400002	36.400002	36.400002					5	0	1	1	1	1	1	1	1.709589	0.31232834	1.3972607	1446		1446	1074
9	1	2	5	136.5	26	558	26.5	20	12.8	1	1	0		disclosure	5	5	9	9	0.80000001	1	BOTH_PARENTS	5	590	558	574	574	32	26.5	29.25	29.25	20	20	20	20	5	0	0.2	0	1	1	1	1	0.82465744	0.74520588	0.079451561	558		558	590
10	2	2	14		15					1	1	1	14	9	14	11	11	13	0.071428575	0	9	9	1032	942	987	987	22	17.799999	19.9	19.9					9	1	0.5	0.5	1	1	1	1	3.5616446	0	3.5616446			987
11	2	2	14		23					1	1	1	14	9	14	14	14	16	0	0	MOTHER	3	748	259	558.5	613.5	29.6	13.6	21.35	21.099998					3	0	0.71428573	1	1	1	1	1	2.4739733					558.5
12	2	2	14	153	42	268	11.7		12.4	0	1	0		9	14	14	14	16.5	0.71428573	1	BROTHER	6	805	268	468.66666	333	50	11.7	27.1	19.6					6	0	0.5	0.5	1	0.71428573	1	1	3.7534246	2.3424654	1.4109592	268		268	569
13	2	2	14	122	23					1	1	0		9	14	9	10	12	0.2857143	0	GRANDPARENT	10	1001	868	934.5	934.5	34.5	34.5	34.5	34.5	400	400	400	400	10	0	0.21428572	0	1	1	1	1	3.5561638	0.88219166	2.6739721			934.5
14	2	2	14	144	36					1	1	1	14	9	14	9	11	12.5	1	1	SISTER	7	190	25	106	103	7.3000002	1.4	3.7333333	2.5	742808	542331	642569.5	642569.5	7	0	0.2857143	0	1	1	1	1	3.3616438						106
15	1	4	6		50.5	491	22.299999		14	1	1	0		9	6	14	15	16.5	1	1	MOTHER	3	491	392	445.66666	454	22.299999	22.299999	22.299999	22.299999	400	400	400	400	3	0	0.16666667	0	1	1	1	1	3.2821922				491		445.66666
16	2	2	8	122	22	898	43	40	12.6	1	1	0		9	8	6	9	10	0.75	1	MOTHER	3	898	797	843	834	43	41	42	42	40	40	40	40	3	0	0	0	1	1	1	1	1.7643833	1.1013699	0.66301346	898		898	815.5
17	2	5	3	124	21.5					1	1	0		9	3	5	9	9	0.33333334	0	MOTHER	3													3	0	0.33333334	0	1	1	1	1	0.50410938	0	0.50410938
18	2	2	1	118.3	19.5					1	1	1	3	9	1	4	9	9	0	0	BOTH_PARENTS	5													5	0	1	1	1	1	1	1	0
20	2	2	1	129	21					1	1	1	14	9	1	8	9	9	0	0	MOTHER	3													3	0	1	1	1	1	1	1	0
21	1	5	14	123	22	382	10.9		11.6	0	1	1	14	9	14	9	10	12	0	0	UNCLE	8	654	382	510	507	32.700001	10.9	21.42	19.6					8	1	0.14285715	0	1	0.9285714	1	1	4.2164383			382		510
22	2	2	8	133.5	24.5					0	1	0		disclosure	8	6	9	10	0.625	1	AUNTIE	1	709	487	570.66669	516	32	32	32	32					10	1	0.625	1	1	0.75	1	1	2.3342466	1.5835619	0.75068474			516	598
23	2	2	12	133	24	1136	2.4000001		13.4	1	1	1	14	9	12	7	9	10.5	0.41666666	0	BOTH_PARENTS	5	1136	215	775.66669	976	38	2.4000001	16.026667	7.6799998					5	0	0.5	0.5	1	1	1	1	3.1479454	1.3369865	1.8109589	1136		1056	215
24	2	2	14	128	20					1	1	1	14	9	14	10	11	13.5	0.21428572	0	MOTHER	3	782	581	684.59998	661	23.799999	16.1	20.025	20.1	65546	55210	60378	60378	3	1	0.2857143	0	1	1	1	1	3.7013702	0.54246616	3.1589041			710.5	581
25	2	3	14	129	22					1	1	1	3	9	14	10	12	13	1	1	GRANDPARENT	10	1989	1233	1571.75	1532.5	37	23	30.25	30.5					10	0	0.78571427	1	1	1	1	1	3.4273977						1571.75
26	1	2	3	126	25	692	49.400002		12.7	1	1	1	14	9	3	8	9	9	0	0	9	9	692	692	692	692	49.400002	49.400002	49.400002	49.400002					9	1	1	1	1	1	1	1	0.4164381			692		692
27	2	2	14	138	27.5					1	1	0		9	14	11	12	14	0.5	1	MOTHER	3	773	346	606.5	653.5	37.700001	23	29.924999	29.5					3	0	0.21428572	0	1	1	1	1	2.9835615	1.5013704	1.4821911			559.5	653.5
28	1	2	8	123	28					1	1	1	14	9	8	6	9	10	0.25	0	FATHER	4	1065	958	1011.5	1011.5	23.299999	23.299999	23.299999	23.299999					4	0	0.5	0.5	1	1	1	1	1.9479456	0.26849365	1.6794519			1011.5
29	2	2	14	142	35.5					1	1	1	14	9	14	10	12	13.5	1	1	AUNTIE	1	1607	620	1091.25	1069	28	18.299999	21.566666	18.4	1143	1143	1143	1143	1	0	0.21428572	0	1	1	1	1	3.1041098						1091.25
33	1	2	14	147	32	370	16.799999		14	1	1	0		9	14	13	15	16.5	1	1	MOTHER	3	778	370	496.83334	428.5	40.700001	16.799999	25.833334	24.900002	400	400	400	400	3	0	0.2857143	0	1	1	1	1	3.5315065				370		496.83334
37	1	2	13	123	23						1	0		9	13	8	9	11	0.84615386	1	FATHER	4	1448	1087	1257.6666	1238	35.299999	27.1	29.75	28.299999					4	1	0.46153846	0			1	1	3.9205475	3.257534	0.66301346				1257.6666
39	1	2	7	130	22.5					1	1	0		9	7	5	9	10	0.14285715	0	SISTER	7	665	557	611	611	40	32.700001	36.349998	36.349998	53206	977	24666	26283	7	0	0	0	1	1	1	1	1.0712328	0	1.0712328			611
40	2	4	14	148.5	35					1	1	0		9	14	13	15	16	1	1	MOTHER	3	636	322	481	483	32.099998	16.1	23.475	22.85					3	0	0.42857143	0	1	1	1	1	3.4219179						481
41	1	2	11	124	24.5					1	1	0		9	11	6	9	10	0.18181819	0	FATHER	4	915	254	648.66669	777	29.280001	12.1	20.690001	20.690001	400	95	247.5	247.5	4	1	0.63636363	1	1	1	1	1	2.0027399	0.17534256	1.8273973			648.66669
42	2	2	14	148	39					1	1	0		9	14	14	15	16.5	0.78571427	1	ORGANIZATION	2	234	204	217	213					400	400	400	400	2	0	0	0	1	1	1	1	3.1479445	2.1808214	0.96712303				217
43	2	2	14	147	37					1	1	1	14	9	14	13	14	16	0.78571427	1	MOTHER	3	722	594	636.25	614.5	25	4.9000001	15.275001	15.6	154501	154501	154501	154501	3	0	0.21428572	0	1	1	1	1	3.0821924	1.3219185	1.7602739			722	607.66669
44	1	2	14	118	19					1	1	0		9	14	8	10	12	0.9285714	1	MOTHER	3	1034	811	914.33331	898	49.099998	27	37.666668	36.900002					3	0	0	0	1	1	1	1	2.9643831	2.7945204	0.16986275				914.33331
45	2	2	14	125	28					1	1	1	14	9	14	10	12	14	0.35714287	0	FATHER	4	952	627	771	734	1.7	1.3	1.5333333	1.6					4	0	0.5	0.5	1	1	1	1	2.7945213	0.90137005	1.8931513			680.5	952
47	2	2	1	126.2	25					1	1	1	14	9	1	4	9	9	1	1	GRANDPARENT	10													10	0	1	1	1	1	1	1	0
48	2	2	7	126	22.5					1	1	1	7	9	7	11	11	12	0.14285715	0	AUNTIE	1													1	1	0.85714287	1	1	1	1	0.85714287	1.4684935	0	1.4684935
49	1	2	14	124	23					1	1	0		9	14	8	10	11	0.35714287	0	BROTHER	6	638	610	624	624	29	29	29	29					6	0	0.21428572	0	1	1	1	1	2.8438358	0.99178028	1.8520555			638	610
50	1	2	14	136	33					1	1	0		9	14	10	12	14	1	1	GRANDPARENT	10	646	486	573.25	580.5	38	34.400002	36.375	36.550003	400	400	400	400	10	0	0.071428575	0	1	1	1	1	2.9397259						573.25
51	1	2	14	121	20	749	30		12.9	1	1	0		9	14	9	11	13	0	0	ORGANIZATION	2	1136	621	799.75	721	30.6	28.9	29.833334	30	400	400	400	400	2	1	0.071428575	0	1	1	1	1	2.7835617			749		799.75
52	2	2	11	124	24					1	1	1	3	9	14	9	10	12	0.14285715	0	MOTHER	3	1023	680	902.5	953.5	34.200001	24.799999	29.275	29.049999					3	0	0.85714287	1	1	1	1	1	3.4876709	0.24657536	3.2410955			902.5
53	2	2	14							1	1	1	3	9	14	12	14	15	1	1	MOTHER	3	537	479	512	520	29.799999	15.5	22.033333	20.799999					3	0	0.5	0.5	1	0.9285714	1	0.9285714	3.2054796						512
55	2	2	5	119	22	497	24.799999		11.1	1	1	1	14	9	5	5	10	10	0	0	MOTHER	3	497	386	441.5	441.5	24.799999	23.200001	24	24	3921	400	2160.5	2160.5	3	0	0.40000001	0	1	1	1	1	0.57808208			497		441.5
56	1	2	11	117	21.5					1	1	0		9	11	8	9	11	0.27272728	0	MOTHER	3	935	733	843	852	32.700001	15.9	24	23.700001					3	1	0.54545456	1	1	1	1	1	3.613699	0.59726048	3.0164385			822.66669	904
57	2	2	12	129	24	1072	35.700001		12.9		1	0		9	12	7	9	10.5	0.33333334	0	FATHER	4	1396	932	1192.8	1258	37.700001	30.6	35.32	35.799999					4	1	0.41666666	0			1	1	2.9561644	0.7287674	2.227397	1072		1133.3334	1282
59	1	2	14	136	27					1	1	0		9	14	9	11	13	0.42857143	0	SISTER	7	1363	460	766.25	621	38.700001	31.700001	35.200001	35.200001					7	0	0	0	1	1	1	1	3.0164385	1.095891	1.9205475			501.5	1031
60	2	5	13							1	1	0		9	13	10	11	13	1	1	MOTHER	3	1202	986	1110	1126	25.9	14.4	19.9	19.650002					3	0	0.23076923	0	1	1	1	1	2.8547945						1110
61	2	2	9	145	36	306	10.9			1	1	0		9	9	13	13	13	0.55555558	1	SISTER	7	758	306	543	565	26.1	10.9	20.166666	23.5					7	0	0	0	1	1	1	1	1.5863008	0.9287672	0.65753365	306		306	661.5
62	2	2	7	124	27.5					1	1	1	14	9	7	6	9	10	1	1	MOTHER	3	850	850	850	850	32.599998	32.599998	32.599998	32.599998					3	0	0.71428573	1	1	1	1	1	1.1835613						850
63	1	2	14	134	26					1	1	0		9	14	10	11	12.5	0.35714287	0	FATHER	4	1097	936	1036.25	1056	31.5	21.799999	27.599998	28.549999					4	0	0.2857143	0	1	1	1	1	3.1753426	0.97260284	2.2027397			1083.5	989
64	2	2	14	130	22	218	13.6		11.2	1	1	0		9	14	10	12	13	1	1	AUNTIE	1	585	218	357	268	24.299999	13.6	18.033333	16.200001					1	0	0	0	1	1	1	1	2.4438362				218		357
65	1	2	14	123	20.5					1	1	0		9	14	8	9	11	0	0	FATHER	4	548	441	494.5	494.5	32.200001	24.5	28.35	28.35	2372	2372	2372	2372	4	0	0.21428572	0	1	1	1	1	2.6630135					494.5
66	2	2	13	125	24	866	33.299999		12.7	1	1	1	14	9	13	7	9	10	0.15384616	0	MOTHER	3	1032	866	912.25	875.5	35.200001	32.200001	33.825001	33.949997	400	400	400	400	3	0	0.38461539	0	1	0.92307693	1	0.92307693	2.3095894	0.21643829	2.0931511	866		921.66669	884
67	1	4	8	131	26	699	19.9		12	1	1	0		9	8	12	12	12	0	0	GRANDPARENT	10	699	508	603.5	603.5	19.9	18.1	19	19					10	0	0.125	0	1	1	1	1	1.3424664			699		603.5
69	2	3	3	124.6	22.5					1	1	0		9	5	5	9	10	0.2	0	MOTHER	3	814	814	814	814	30.1	30.1	30.1	30.1					3	0	0.60000002	1	1	1	1	1	0.82739735	0.32876778	0.49862957			814
70	2	2	14	120	23.5					1	1	1	14	9	14	9	10	11.5	0.64285713	1	MOTHER	3	922	776	839.25	829.5	48.700001	25	32.924999	29					7	1	0.21428572	0	1	1	1	1	2.6712332	1.8465757	0.82465744			780	859
72	1	2	1	135	28.5					1	1	0		9	1	5	9	9	0	0	GRANDPARENT	10													10	0	0	0	1	1	1	1	0
73	1	5	9	141	30	422	22.200001		12.6		1	0		9	9	13	13	15	0.66666669	1	MOTHER	3	422	337	375.66666	368	22.200001	13.4	17.700001	17.5					3	0	0.22222222	0			1	1	3.1917801	1.2356157	1.9561644	422		422	352.5
75	2	2	11	126	24.5					1	1	0		9	11	7	9	10	0	0	MOTHER	3	653	575	614	614	25.1	22.1	23.6	23.6					3	0	0.18181819	0	1	1	1	1	2.1671238					614
76	2	2	14	135	30					1	1	0		9	14	8	10	11	1	1	AUNTIE	1	714	296	441.25	377.5	39.599998	19.1	25.85	22.35					1	0	0.2857143	0	1	1	1	1	2.5561638						441.25
77	2	4	14	145	42	765	28.299999		14.2	1	1	0		9	14	12	13	14	1	1	AUNTIE	1	929	754	818.83331	774.5	33.799999	2.8	23.416666	26.700001					1	0	0.14285715	0	1	1	1	1	3.2712326				765		818.83331
78	2	2	14	134	29.5					1	1	0		9	14	11	12	13.5	0.35714287	0	MOTHER	3	1129	734	897.33331	829	32.279999	24.4	27.326666	25.299999					3	0	0.5	0.5	1	1	1	0.9285714	2.9780817	1.0876713	1.8904104			781.5	1129
79	2	2	14	129.5	25	589	32.700001		13.7	1	1	1	14	9	14	8	9	11	0.64285713	1	MOTHER	3	849	589	698.66669	658	37.029999	32.700001	34.226665	32.950001					3	0	0.2857143	0	1	1	1	1	2.6958895	1.5150681	1.1808214	589		623.5	849
80	2	5	14	125	22					1	1	1	14	9	14	8	9	10.5	0	0	GRANDPARENT	10	1277	450	863.5	863.5	34.700001	15.5	25.1	25.1					10	0	0.64285713	1	1	1	1	1	2.8547945					863.5
81	2	2	12	128	26					1	1	0		9	12	8	9	11	0.33333334	0	MOTHER	3	975	719	857	877	36.5	29.5	33.466667	34.400002					3	0	0.083333336	0	1	1	1	1	2.7205477	0.31506824	2.4054794			877	847
82	2	2	10	117.5	21					1	1	0		9	10	7	9	10	0.30000001	0	UNCLE	8	944	944	944	944	32.799999	32.799999	32.799999	32.799999					8	1	0	0	1	1	1	1	2.0438356	0.61643887	1.4273968			944
83	2	5	14	117	20	652				1	1	0		9	14	10	11	12.5	0	0	MOTHER	3	1129	652	890.75	891	26.9	23.1	24.6	23.799999					3	0	0.14285715	0	1	1	1	1	3.1424656			652		890.75
84	1	2	14	133	29					1	1	0		9	14	9	10	11.5	1	1	MOTHER	3	966	813	893.33331	901	49.700001	33.799999	39.366665	34.599998					3	0	0.21428572	0	1	1	1	1	2.9808216						893.33331
85	2	2	14	128	25	197	12.3		10.7	1	1	0		9	14	10	10	12.5	0.85714287	1	FATHER	4	895	127	358.16666	228	27.1	4.8000002	14.516666	11.200001	21894	4204	13049	13049	4	0	0.21428572	0	1	0.85714287	1	0.85714287	4.0575342	3.709589	0.34794521	197		546	264.25
86	1	4	14	144	29					1	1	0		9	14	11	12	13	1	1	MOTHER	3	151	23	67.199997	59	8.8000002	1.08	4.5560002	4.6999998	400	400	400	400	3	0	0.14285715	0	1	1	1	1	2.9753428						67.199997
87	2	3	8	130	26						1	0		9	8	7	9	10	0.25	0	GRANDPARENT	10	742	639	691.33331	693	28.6	21.6	25.1	25.1					10	0	0.25	0			1	1	1.6739731	0.17260265	1.5013704			690.5	693
89	1	2	11	141	27	95	3.8			1	1	0		9	11	15	15	16	0.72727275	1	ORGANIZATION	2	405	51	200	172	11.9	3.8	7.6500001	7.4499998					7	1	0	0	1	1	1	1	2.4876709	1.0041103	1.4835606	95		95	235
90	2	4	14	114	18.5					1	1	1	14	9	14	10	11	12.5	0	0	MOTHER	3	367	268	324.39999	343	23.299999	16.9	20.42	20.200001	40024	400	2251	14225	3	0	0.35714287	0	1	1	1	1	3.547945					324.39999
92	2	2	14	122	22					1	1	0		9	14	9	11	12	0.64285713	1	AUNTIE	1	1138	708	900.33331	855	37.900002	34.200001	35.833336	35.400002					1	0	0.14285715	0	1	1	1	1	3.1013699	1.9616442	1.1397257			855	923
93	2	2	7	115	17					1	1	0		9	7	6	9	10	0	0	AUNTIE	1	867	733	800	800	36.5	33.299999	34.900002	34.900002					1	0	0	0	1	1	1	1	0.99452019					800
94	1	2	11	120	20.5					1	1	1	14	9	12	7	9	10	0.33333334	0	FATHER	4	1005	819	912	912	47.799999	44.200001	46	46					4	0	0.33333334	0	1	1	1	1	2.1753426	0.52465725	1.6506853			912
95	1	5	14	138	28	641	23.700001		13.7	1	1	1	14	9	14	10	11	12.5	1	1	SISTER	7	663	423	554.75	566.5	25.799999	23.6	24.366667	23.700001					7	0	0.21428572	0	1	1	1	1	2.9589043				641		554.75
96	2	2	4	128	26.5	390	20.5		11.7	0	1	0		9	4	6	9	9.5	0.75	1	AUNTIE	1	390	390	390	390	20.5	20.5	20.5	20.5					1	0	0	0	0	0	1	1	0.78356171	0.40821934	0.37534237	390		390
97	1	2	14	125	24					1	1	0		9	14	10	11	12.5	0.35714287	0	MOTHER	3	737	485	573.66669	499	32	23.1	28.566668	30.6	217996	217996	217996	217996	3	0	0.35714287	0	1	1	1	1	2.7315063	0.9780817	1.7534246			485	618
98	2	4	10	119	25.5					1	1	0		9	10	8	9	11	0.69999999	1	GRANDPARENT	10	1391	589	990	990	49.599998	49.599998	49.599998	49.599998					10	0	0.1	0	1	1	1	1	3.1123285	1.419178	1.6931505				990
99	1	5	13	119	20					0	1	0		9	13	9	9	12	0.38461539	0	GRANDPARENT	10	660	433	546.5	546.5	42	42	42	42					10	0	0.53846157	1	0	0.46153846	1	0.92307693	4.2958908	0.75068474	3.5452061			660	433
100	2	5	2	126.8	23	1188	37.240002		13.8	1	1	1	14	9	3	6	9	10	0	0	MOTHER	3	1188	1007	1097.5	1097.5	38.73	37.240002	37.985001	37.985001					3	1	0.33333334	0	1	1	1	1	0.74794483			1188		1097.5
101	1	5	9	124	23.5						1	1	3	9	9	7	9	10	0	0	MOTHER	3	412	412	412	412	14.71	14.71	14.71	14.71					3	0	0.66666669	1			1	1	1.8931513					412
102	2	2	6	128	22					0	1	1	14	9	6	9	9	10	0	0	GRANDPARENT	10	429	352	390.5	390.5	14.67	13.8	14.235001	14.235001					10	0	0.5	0.5	0	0.16666667	1	1	1.419179					390.5
103	2	4	13	113	16					1	1	0		9	13	9	9	11	0.15384616	0	MOTHER	3	603	364	488.75	494	40.700001	10.51	27.1525	28.700001					3	0	0.15384616	0	1	0.84615386	1	0.84615386	3.8657541	0.25205517	3.613699			479.33334	517
104	2	4	14	121	19	537	20.6		12.3		1	0		9	14	8	9	11	0.2857143	0	FATHER	4	537	105	255	123	20.6	7.1999998	12.166667	8.6999998	69	69	69	69	4	0	0.5	0.5	1	1	1	1	2.9260273	0.57534218	2.3506851	537		255
105	2	5	11	119	18.5	1322	37.700001		13.5	1	1	1	14	9	11	7	9	10	0.54545456	1	FATHER	4	1322	917	1150.6666	1213	37.700001	28.799999	33.400002	33.700001	400	400	400	400	4	0	0.18181819	0	1	1	1	1	2.0082188	1.032876	0.97534275	1322		1267.5	917
106	1	2	1	119	20					1	1	0		9	1	5	9	9	0	0	AUNTIE	1													1	0	0	0	1	1	1	1	0
107	1	2	9	130	26					1	1	1	14	9	9	11	11	12	0	0	MOTHER	3	522	478	500	500	22.700001	15	18.85	18.85					3	0	0.44444445	0	1	1	1	1	1.6082191					500
108	2	2	14	138	34.900002					1	1	1	14	9	14	11	12	13	0.35714287	0	FATHER	4	199	9	94.25	84.5	11.7	0	4.6750002	3.5	259018	54861	96104	136661	4	0	0.42857143	0	1	1	1	1	3.19452	1.1972599	1.9972601			122.66666	9
109	1	2	11	116	21					1	1	0		9	11	8	9	11	0	0	UNCLE	8	820	764	792	792	38.200001	38.200001	38.200001	38.200001					8	0	0	0	1	1	1	1	2.8602734					792
111	2	5	8	136	28	421	18.299999		11.9	1	1	0		9	8	14	14	15	1	1	FATHER	4	822	421	621.5	621.5	23.4	18.299999	20.849998	20.849998					4	0	0	0	1	1	1	1	1.5095892				421		621.5
113	1	4	12	119	22.5					1	1	0		9	12	7	9	10	0	0	MOTHER	3	1213	657	1002.6667	1138	47.799999	27.299999	38.5	40.400002					3	0	0.083333336	0	1	0.91666669	1	0.91666669	2.0575342					1002.6667
115	2	2	14	113	19						1	0		9	14	9	9	11	0.071428575	0	ORGANIZATION	2	1060	626	833.20001	824	35.299999	27.299999	32.099998	33.099998	11465	11465	11465	11465	10	1	0.2857143	0	1	1	1	0.9285714	3.5260277	0	3.5260277			833.20001
117	1	2	11	123	21.5					1	1	0		9	11	7	9	10	0.090909094	0	FATHER	4	693	578	633	630.5	26.1	19.799999	22.475	22					4	0	0.18181819	0	1	1	1	0.90909094	2.2054796	0	2.2054796			633
118	2	2	13		31.5	433	28.799999		12.7	0	1	0		9	13	13	13	14	0.69230771	1	SISTER	7	715	433	581.33331	596	28.799999	14.5	22.633333	24.6					7	0	0.46153846	0	0	0.07692308	1	0.92307693	2.4794521	1.9205475	0.55890465	433		433	655.5
119	1	2	2	122.5	21.5						1	0		9	2	5	9	9	0	0	BOTH_PARENTS	5	940	940	940	940	45.41	45.41	45.41	45.41					5	1	0	0			1	1	0.16712284					940
120	2	5	14	126	25	863	28.700001		11.9		1	0		9	14	8	10	11	0	0	GRANDPARENT	10	863	698	754	701	28.700001	24	25.633333	24.200001					10	0	0.071428575	0			1	1	2.3726025			863		754
121	1	2	9	127	24					1	1	1	14	9	9	7	9	10	0	0	MOTHER	3	801	775	788	788	29.200001	28.6	28.900002	28.900002	16933	16933	16933	16933	3	0	0.55555558	1	1	0.8888889	1	0.8888889	1.6219177					788
122	1	2	5	122	23	894	31.9		11.5	1	1	1	14	9	5	6	9	10	0.40000001	0	FATHER	4	1037	894	965.5	965.5	31.9	31.9	31.9	31.9					4	0	0.80000001	1	1	1	1	1	0.87123299	0.16438293	0.70685005	894		965.5
123	2	2	6	128.5	28.5						1	1	14	9	6	6	9	9.5	0.16666667	0	UNCLE	8													8	0	0.66666669	1			1	1	1.063014	0	1.063014
124	1	2	14	144	34					1	1	0		9	14	12	13	14.5	1	1	UNCLE	8	684	357	577.75	635	25.9	11.1	20.950001	23.4					8	0	0.14285715	0	1	1	1	1	3.2383556						577.75
125	1	2	14	138	30	5	0.30000001		11.6	1	1	0		9	14	12	12	14	0.78571427	1	MOTHER	3	1366	2	481.39999	325	35	0.18000001	15.736	17					3	0	0.14285715	0	1	1	1	1	3.484931	2.6684933	0.81643772	5		3.5	800
126	1	5	14	143	31					1	1	0		9	14	14	15	17	0.9285714	1	MOTHER	3	644	309	431.66666	342	23.1	17.1	20.1	20.1					3	0	0.2857143	0	1	1	1	1	2.5315065	2.1452055	0.38630104				431.66666
127	2	2	14	119	22					1	1	0		9	14	10	11	12	0.5714286	1	MOTHER	3	776	443	646.66669	721	33.700001	2.3399999	22.026667	30.040001					3	0	0.5	0.5	1	1	1	1	2.7397261	1.0767126	1.6630135			443	748.5
128	1	2	5	125	21.5	981	30.700001		13.2	1	1	1	3	9	5	7	9	10	0	0	GRANDPARENT	10	981	981	981	981	30.700001	30.700001	30.700001	30.700001					10	0	0.80000001	1	1	1	1	1	1.0547943			981		981
129	2	2	14	151	40					1	1	0		9	14	14	15	16.5	0.64285713	1	FATHER	4	1252	1007	1102	1047	33.799999	26.700001	29.6	28.299999	400	400	400	400	4	0	0	0	1	1	1	1	3.0191774	2.098629	0.92054844				1102
130	1	5	6	127	21.5					0	1	0		9	6	8	9	10	0.33333334	0	AUNTIE	1	464	464	464	464	22.5	22.5	22.5	22.5					1	0	0	0	1	0.66666669	1	0.83333331	1.7342463	0.39999962	1.3342466			464
131	1	4	9	120	19	727	20.799999		10.9		0	1	14	9	9	9	9	11	0	0	MOTHER	3	727	319	499.5	476	20.799999	12.9	16.65	16.450001					3	0	0.66666669	1	1	1	0	0.33333334	2.6465759			727		499.5
132	2	4	13	144	43					0	1	1	14	9	13	14	14	15	0.76923078	1	BOTH_PARENTS	5	506	341	427.5	431.5	23	20.1	21.200001	20.5					5	1	0.69230771	1	0	0.15384616	1	1	3.6712332	2.7643833	0.90684986			430	426.66666
133	1	5	12	143	30					0	1	0		9	12	11	11	12	0.58333331	1	FATHER	4	1009	666	847.33331	867	32	30.299999	31.15	31.15					4	0	0.25	0	1	0.91666669	1	1	3.3287668	1.7917805	1.5369864			867	837.5
134	2	5	12	126	25					1	1	0		9	12	11	11	12	0.41666666	0	MOTHER	3	1066	954	1010	1010	25.4	23.9	24.65	24.65					3	0	0.16666667	0	1	1	1	1	3.4164381	1.1863012	2.2301369			954	1066
135	1	2	14	141	27	188	8.5			1	1	0		9	14	16	16	18	1	1	MOTHER	3	596	188	362.66666	304	17	8.5	12.366667	11.6					3	0	0.21428572	0	1	1	1	1	2.6493149				188		362.66666
137	2	2	5	129	26.5	541	25.200001		14.1	1	1	0		9	5	7	9	10	0.40000001	0	GRANDPARENT	10	799	541	670	670	25.200001	25.200001	25.200001	25.200001					1	1	0.40000001	0	1	1	1	1	1.0739727	0.16986275	0.90410995	541		670
138	1	5	7	178	57.5					0	1	0		9	7	14	15	16	0.85714287	1	FATHER	4	495	495	495	495	17	17	17	17					4	0	0.2857143	0	0	0	1	1	1.6547937	1.2657528	0.38904095				495
139	1	5	7	125	28						1	0		9	7	7	9	10	0.5714286	1	BOTH_PARENTS	5													5	0	0.42857143	0			1	1	1.4246578	0.75068474	0.67397308
140	2	2	8		32					1	1	0		9	8	13	13	14	1	1	9	9	179	179	179	179	13.7	13.7	13.7	13.7	400	400	400	400	3	1	0.375	0	1	1	1	1	1.4054794						179
141	1	2	1	120	19.5						1	0		Orphan	1	6	9	9	0	0	GRANDPARENT	10													10	0	0	0			1	1	0
142	2	2	14	153.5	39					1	1	0		9	14	14	15	16	1	1	FATHER	4	986	830	908	908	41.080002	31.5	36.290001	36.290001					4	0	0.14285715	0	1	1	1	1	2.1753426						908
143	1	2	11	130	22					1	1	1	3	9	11	12	12	13	0.45454547	0	BOTH_PARENTS	5	201	12	106.5	106.5	7.1999998	0.89999998	4.0499997	4.0499997					5	0	0.81818181	1	1	1	1	1	2.936986	1.2219181	1.7150679			201	12
144	1	3	11	127	26	337	6.7399998		12.7	0	1	1	14	9	11	10	10	11	0	0	MOTHER	3	1324	337	857	883.5	23.700001	6.7399998	17.485001	19.75					3	1	0.45454547	0	1	0.72727275	1	1	2.6712322			337		857
145	1	2	14	126	24					1	1	0		9	14	11	11	12.5	0.64285713	1	FATHER	4	339	16	177.39999	172	16.4	4.4000001	10.978	10.75					4	0	0.5714286	1	1	0.9285714	1	0.9285714	2.7917814	1.7260275	1.0657539			184.5	172.66667
147	1	2	6	127.5	25.5					1	1	1	14	9	6	7	9	10	1	1	FATHER	4	582	490	536	536	36.599998	35	35.799999	35.799999					4	0	0.33333334	0	1	1	1	1	0.88219166						536
148	1	2	14							1	1	0		9	14	11	11	12.5	1	1	SISTER	7	554	350	466	494	33.150002	24.08	29.676666	31.799999					7	0	0.42857143	0	1	1	1	1	2.8931503						466
150	1	2	14	117	18.5	539	22.5		11.1	0	1	0		9	14	11	11	12	0.14285715	0	GRANDPARENT	10	539	330	407	388	34.5	15	27.412001	31.559999	400	400	400	400	10	0	0	0	1	0.71428573	1	1	3.0904102	0.21369839	2.8767118	539		411.75	388
151	2	5	10	136	29	339	13.5		12.9	0	1	1	14	9	10	14	14	15	0.69999999	1	UNCLE	8	358	234	296.5	297	21.6	13.5	16.174999	14.799999					8	0	0.2	0	1	0.80000001	1	1	2.6547937	1.8794518	0.77534199	339		286.5	306.5
152	2	4	9	139	32.5	824	29.4		13.9		1	0		9	9	12	12	14	1	1	MOTHER	3	824	718	789	809	39	29.4	34.080002	32.5					3	1	0.33333334	0			1	1	2.8438358				824		789
153	2	2	12	150	36	417	16.6		12.9	0	1	1	3	9	12	12	12	14	0.75	1	MOTHER	3	417	123	238.25	206.5	16.6	5.5	9.3500004	7.6499996	332583	332583	332583	332583	3	0	0.83333331	1	1	0.66666669	1	1	3.1178083	2.3315067	0.78630161	417		270	206.5
155	1	5	10	119	18					0	1	1	14	9	10	10	10	12	0	0	FATHER	4													4	0	0.5	0.5	1	0.80000001	1	0.89999998	2.9808216
157	2	2	14	113.2	16					1	1	0		9	14	10	11	12	0	0	GRANDPARENT	10	991	591	815	863	29.4	29.1	29.25	29.25					10	0	0	0	1	1	1	1	2.4082193					815
158	1	2	1	131	27					1	1	0		9	1	6	9	9	0	0	MOTHER	3													3	0	0	0	1	1	1	1	0
159	2	2	12	114	18.5	276	10.4		11.8	0	1	1	14	9	12	10	10	12	0.16666667	0	UNCLE	8	930	276	645.25	687.5	32.060001	10.4	21.584999	21.939999					8	0	0.41666666	0	1	0.91666669	1	1	3.0602732	0.24109554	2.8191776	276		645.25
160	2	2	14	141	27	141			9.3999996		1	1	14	9	14	12	13	14	0.9285714	1	GRANDPARENT	10	361	18	130.14285	70	19	2.7	8.4399996	4.3000002	106298	34768	70533	70533	10	0	0.71428573	1	1	1	1	1	2.161644	2	0.16164398	141		141	128.33333
161	2	5	12	142	29.5					0	1	0		9	12	0	11	12.5	0.83333331	1	MOTHER	3	595	378	456	395	44.880001	16.43	28.370001	23.799999					3	0	0.25	0	1	0.83333331	1	1	2.9835615	2.6547947	0.32876682				456
162	2	2	3	126	24	721	31.200001		12.1		1	1	14	9	3	6	9	9	0	0	MOTHER	3	721	721	721	721	31.200001	31.200001	31.200001	31.200001					3	0	1	1			1	1	0.34520531			721		721
163	2	2	13	122	25	481	16		12.3	0	1	1	14	9	13	10	10	12	0	0	MOTHER	3	1050	481	816.40002	792	36.400002	16	28.799999	31.4					3	0	0.61538464	1	1	0.92307693	1	1	2.90137			481		816.40002
164	1	6	14	148	34	500	17.9		12.9	0	1	1	3	9	14	12	12	13.5	0.9285714	1	GRANDPARENT	10	500	366	432.25	431.5	26	17.9	21.9	21.799999					10	0	0.42857143	0	1	0.71428573	1	1	2.8821926	2.6383562	0.2438364	500		500	409.66666
165	1	2	10	124	23						1	1	14	9	10	10	10	11.5	0.60000002	1	MOTHER	3	989	989	989	989									3	0	0.40000001	0			1	1	2.4027395	1.4255714	0.97716808				989
166	2	6	10	135	29					1	1	0		9	10	12	12	14	1	1	FATHER	4	164	164	164	164					52190	49627	50908.5	50908.5	4	1	0.69999999	1	1	0.89999998	1	0.89999998	2.7178078						164
167	2	2	12	149	40						1	0		9	12	14	14	15.5	1	1	MOTHER	3	533	413	499	525	30.799999	22.9	25.799999	23.700001					3	0	0	0			1	1	2.7479448						499
169	1	2	14	112	20.5					1	1	0		9	14	9	9	10.5	0.2857143	0	MOTHER	3	1260	340	847.66669	943	49.610001	4.5900002	22.6	13.6					3	0	0.5714286	1	1	1	1	1	2.5452051	0.91232872	1.6328764			641.5	1260
170	2	5	7	139	39	1099	37.799999		13.7		1	1	14	9	7	11	11	12	0.14285715	0	ORGANIZATION	2	1294	1099	1198.6666	1203	46	37.799999	43	45.200001	400	400	400	400	2	0	0.2857143	0			1	1	1.6054792	0	1.6054792	1099		1198.6666
171	1	2	7	131	26					1	1	1	14	9	7	7	9	10	0.42857143	0	GRANDPARENT	10	316	247	281.5	281.5	19.1	7.4000001	13.25	13.25	24473	1601	13037	13037	10	0	0.42857143	0	1	1	1	1	1.1506844	0.42191696	0.7287674			316	247
172	1	2	7	131.5	31	809	19.700001		16.4	1	1	0		9	7	7	9	10	1	1	GRANDPARENT	10	998	809	903.5	903.5	32.400002	19.700001	26.050001	26.050001					10	0	0.42857143	0	1	1	1	1	1.1424656				809		903.5
173	1	2	14	140	32	116	8.6999998		12.4	1	1	0		9	14	14	14	16	0.78571427	1	AUNTIE	1	294	113	189	174.5	18.700001	8.6999998	13.166667	12.1	49320	400	24860	24860	1	0	0.14285715	0	1	0.85714287	1	0.9285714	2.772603	2.1041098	0.66849327	116		116	213.33333
174	2	5	11	117	19					0	1	0		9	11	14	11	13	0.63636363	1	MOTHER	3	652	652	652	652	25	25	25	25					3	0	0.18181819	0	1	0.63636363	1	0.90909094	2.8767128	1.5191784	1.3575344				652
175	2	2	5	116	18.5	691	20.299999	3214	12.5	1	1	0		9	5	7	9	10	0	0	MOTHER	3	691	537	614	614	20.299999	14.9	17.599998	17.599998	3214	3214	3214	3214	3	0	0.40000001	0	1	0.80000001	1	0.80000001	1.0575342			691		614
176	1	5	12	133	27.5					1	1	0		9	12	12	12	14	0.5	1	9	9	609	547	578	578	26.9	18.200001	22.549999	22.549999	11294	11294	11294	11294	9	1	0.41666666	0	1	0.91666669	1	1	2.742466	0.76986313	1.9726028				578
177	1	4	14	140	26.5					1	1	0		9	14	13	13	14.5	0.9285714	1	FATHER	4	609	317	401.75	340.5	21.299999	1.45	11.983333	13.2	14603	14603	14603	14603	4	0	0.071428575	0	1	1	1	1	2.8246574	2.6520548	0.17260265				401.75
178	1	2	13	107	16					1	1	1	14	9	14	10	10	11.5	0.071428575	0	MOTHER	3	621	191	409	409	35.200001	8.3000002	22.299999	28	275603	275603	275603	275603	3	0	0.35714287	0	1	0.85714287	1	0.85714287	2.547945	0	2.547945			409
179	2	2	11		43						1	0		9	11	16	16	18	1	1	MOTHER	3	691	569	630	630	24.5	10.4	17.450001	17.450001					3	0	0	0			1	1	2.5945206						630
180	1	2	10	133.5	28.5	879	22.5		12.6		1	0		ORPHAN	10	8	9	10	0.40000001	0	GRANDPARENT	10	879	361	596	548	22.5	19	21.166666	22					10	0	0.89999998	1	1	1	0	0.40000001	2.0301371	0.61917782	1.4109592	879		713.5	361
181	2	2	13	123	16	102	5.0999999				1	1	14	9	13	11	11	12	0.38461539	0	MOTHER	3	920	102	416	317	22	5.0999999	11.48	8.3999996					3	0	0.61538464	1	1	0.75	1	0.76923078	2.6109591	0.89863014	1.7123289	102		178	773
183	2	2	8	117	20.5					1	1	0		9	8	8	9	10	0.25	0	MOTHER	3	484	421	452.5	452.5	24.700001	14.6	19.650002	19.650002	53662	53662	53662	53662	3	1	0	0	1	1	1	1	1.7342463	0.27671146	1.4575348			452.5
185	2	5	13	159	56.5	467				0	1	0		9	13	16	16	17	1	1	BROTHER	6	746	254	453.25	406.5									6	0	0.07692308	0	1	0.61538464	1	1	3.2219172				467		453.25
186	2	2	12	149.5	32	323	19		9.1999998	1	1	1	14	9	12	14	14	15.5	1	1	FATHER	4	391	323	356.75	356.5	19	14	16.799999	17.4					4	0	0.16666667	0	1	1	1	1	2.2876711				323		356.75
187	1	2	10	156	33.5					1	1	1	14	ORPHAN	10	14	15	15.5	1	1	UNCLE	8	729	508	652.33331	720	40	15.4	30.033333	34.700001					8	0	0.2	0	1	1	1	1	1.5643835						652.33331
188	1	2	14	134	24	386	13.8		12.6	0	1	1	3	9	14	13	13	14	0.42857143	0	AUNTIE	1	457	383	407.5	395	20	13.8	16.6	16					7	1	0.64285713	1	0	0.35714287	1	0.71428573	2.4493151	0.90958881	1.5397263	386		391	457
189	1	2	10	144	32.5	354	11.4		10.8	1	1	1	14	9	10	13	13	14	0.89999998	1	FATHER	4	406	354	375	365	23	11.4	18.233334	20.299999					4	0	0.69999999	1	1	0.80000001	1	0.80000001	1.9780827	1.8547945	0.12328815	354		354	385.5
190	1	2	6	150.3	40	57				0	1	0		9	6	17	17	18	1	1	ORGANIZATION	2	311	57	184	184	14.7	14.7	14.7	14.7	400	400	400	400	2	0	0	0	1	0.83333331	1	1	1.2465744				57		184
191	2	2	7		49					1	1	1	3	9	7	15	15	16	0.14285715	0	SISTER	7	104	104	104	104	5.3000002	5.3000002	5.3000002	5.3000002					7	0	0.71428573	1	1	0.5714286	1	0.5714286	1.7589035	0	1.7589035			104
192	1	2	9	130	35	471	24.700001		12.1	0	1	0		9	9	12	12	13	0.77777779	1	UNCLE	8	627	471	569	609	36.799999	24.700001	31.766666	33.799999					8	1	0.11111111	0	1	0.77777779	1	1	1.9123287	1.5397263	0.37260246	471		471	618
193	1	5	8	136	34	348	14.5	74113	11.8	1	1	0		9	8	13	13	13.5	0.875	1	UNCLE	8	426	339	371	348	17.700001	14.5	15.666667	14.8	74113	74113	74113	74113	8	0	0	0	1	1	1	1	1.7397261	1.5013704	0.23835564	348		348	382.5
194	1	2	1	143	29					1	1	1	14	9	1	9	9	9	1	1	AUNTIE	1													1	0	1	1	1	1	1	1	0
195	1	2	6	141	37						1	1	14	9	6	13	13	13.5	1	1	MOTHER	3	459	459	459	459	21.799999	21.799999	21.799999	21.799999					3	0	0.66666669	1			1	1	1.2547941						459
196	1	2	3	103.7	17	444	18.299999		9.8000002		1	1	14	9	3	8	10	10	0	0	GRANDPARENT	10	444	444	444	444	18.299999	18.299999	18.299999	18.299999					10	0	0.33333334	0	1	1	1	0.66666669	0.23013687			444		444
201	1	2	6	116	20.5	1035	29		13.7		1	1	3	9	6	9	9	10	0	0	MOTHER	3	1035	740	887.5	887.5	29	24	26.5	26.5					3	0	0.83333331	1			1	1	1.2027397			1035		887.5
202	2	2	9	115	24	505	24.4		12.1	0	1	1	14	9	9	10	10	10	0.11111111	0	BOTH_PARENTS	5	660	481	539.25	508	24.4	17.700001	20.275	19.5					5	0	0.55555558	1	0	0.11111111	1	1	1.8000002	0	1.8000002	505		539.25
203	2	4	4	154.5	54						1	1	14	9	4	15	15	16	1	1	MOTHER	3	654	618	636	636	10.4	10.4	10.4	10.4					3	0	1	1			1	1	1.4739723						636
204	2	2	6	153	47					0	1	1	3	9	6	17	17	18	1	1	9	9	240	117	178.5	178.5	10.9	10.2	10.549999	10.549999					9	0	0.33333334	0	1	0.66666669	1	1	1.452055						178.5
205	1	2	6	136	31						1	0		9	6	10	10	10	0	0	SISTER	7													7	0	0	0			1	1	1.1671228
206	2	2	7	151	30.5					1	1	0		9	7	14	14	15	1	1	BOTH_PARENTS	5	391	331	356.33334	347	19.5	15.7	17.166666	16.299999	183688	183688	183688	183688	5	0	0	0	1	0.5714286	1	1	1.5068493						356.33334
207	2	6	8			11	0.69999999		3.2	0	0	1	14	sad	8	16	16	16.5	1	1	ORGANIZATION	2	539	11	281.5	288	19	0.69999999	9.8000002	9.75	106413	106413	106413	106413	2	1	0.625	1	1	0.875	1	0.875	1.4630136				11		281.5
208	2	2	8	128	19.5	13	1.6			0	1	0		9	8	13	13	14	0.75	1	GRANDPARENT	10	13	13	13	13	1.6	1.6	1.6	1.6	400	400	400	400	10	1	0	0	1	0.875	1	1	1.3780823	1.1260271	0.25205517	13		13
209	1	4	5	128	29	449	18.4		12.3	0	1	1	14	9	5	12	12	12	0.40000001	0	AUNTIE	1	638	449	543.5	543.5	29	18.4	23.700001	23.700001					1	0	0.80000001	1	1	0.80000001	1	1	0.83561707	0.17260361	0.66301346	449		449	638
210	1	6	7	161.5	43	169	22			1	1	1	14	orphan	7	16	16	16	1	1	GRANDPARENT	10	169	169	169	169	22	22	22	22	400	400	400	400	10	0	0.71428573	1	1	1	1	1	1.3452053				169		169
211	1	2	6	138	30						1	0		9	6	12	12	12	0.66666669	1	UNCLE	8	669	669	669	669	18	18	18	18					8	0	0.66666669	1			1	0.83333331	1.0712328	0.72328758	0.34794521				669
212	1	2	1	126	22					1	1	1	14	9	1	8	9	9	0	0	FATHER	4													4	0	1	1	1	1	1	1	0
[truncated: 46 more columns]
